# Supplementary material for: Novel Alumina Matrix Composites Reinforced with MAX Phases—Microstructure Analysis and Mechanical Properties
Source: Materials (Basel). 2022 Oct 5;15(19):6909. doi: 10.3390/ma15196909 (PMC9571909; doi:10.3390/ma15196909)
Supplement: Supplementary file 1 [file materials-15-06909-s001.zip]

Archive with 1 entries (1 files):
- materials-1935958-supplementary.pdf
